# Supplementary material for: Synthesis, Antifungal Activity and Molecular Docking Studies of Novel 2-Acyloxybenzamides
Source: Molecules. 2026 Jun 26;31(13):2261. doi: 10.3390/molecules31132261 (PMC13363497; doi:10.3390/molecules31132261)
Supplement: Supplementary file 1 [file molecules-31-02261-s001.zip]

Archive with 1 entries (1 files):
- molecules-4354474-supplementary.pdf
